# Supplementary material for: Mechanistic Insights into the Antibiofilm Mode of Action of Ellagic Acid
Source: Pharmaceutics. 2023 Jun 17;15(6):1757. doi: 10.3390/pharmaceutics15061757 (PMC10302398; doi:10.3390/pharmaceutics15061757)
Supplement: Supplementary file 1 [file pharmaceutics-15-01757-s001.zip]

Archive with 1 entries (1 files):
- pharmaceutics-2419511-supplementary.pdf
